# Supplementary material for: Development of a patient advocate committee for a pediatric biobank
Source: Res Involv Engagem. 2026 Mar 4;12:40. doi: 10.1186/s40900-025-00834-9 (PMC13069757; doi:10.1186/s40900-025-00834-9)
Supplement: Supplementary file 1 — Supplementary Material 1 [file 40900_2025_834_MOESM1_ESM.xlsx]

## Sheet: Sheet1
Goals	Skills	Time Commitment	Who + Roles	Status
1. Establish and Operate a R-PEC Diverse Patient Advocate Committee.
Establish a PAC meeting schedule.				Complete
Set goals for patient advocate recruitment (e.g., # of advocates recruited, > 3 R-PECs represented, date)				Complete
Brainstorm recruitment strategies & approaches to connect with potential patient advocates.				Ongoing
Create a list of patient advocacy groups.				Ongoing
Create outreach/promotional materials (e.g., PAC Info Guide).				Complete
Contact potential patient advocates or associates.				Ongoing
Invite potential patient advocates.				Ongoing
Attend 2023 annual CRRAB meeting.				Complete
Plan PAC spin off at CRRAB.				Complete
Complete patient engagement training.				Ongoing
Choose a PAC patient advocate co-chair.				Not Started
Attend networking workshops and events.				Ongoing
Brainstorm new strategies to connect with potential PAC members.				Ongoing
2. Recruit and Mentor New Patient Advocates
Define clear goals for patient advocate mentorship.				Complete
Develop mentorship training plans.				Complete
Determine appropriate onboarding resources.				Complete
Review training plans with the PAC and research team.				Complete
Provide new patient advocates with the necessary resources and information.				Complete
Distribute feedback survey on mentorship and training.				Not Started
3. Enhance Patient Oriented Operations Throughout the Kids Eye Biobank.
Pick patient partner representatives to sit on the External Oversight Committee (EOC). Open to multiple partners.				Complete
Complete all EOC training.				Complete
Attend and represent patient perspectives at EOC meetings.				Ongoing
Review standard operating protocols.				Ongoing
Pick patient partner representatives to sit on the Material and Data Access Committee (MDAC). Open to multiple partners.				Complete
Complete all MDAC training.				Complete
Attend and represent patient perspectives at MDAC meetings.				Ongoing
Consult on research topics and questions to center research impact.				Ongoing
Review and provide input on biobank data access requests.				Ongoing
Advise Platform Users (PUs) on patient engagement.				Ongoing
4. Promote awareness of the Kids Eye Biobank among Potential and Current Biobank Patient Donors & their Families.
Brainstorm methods to connect with potential patient participants.				Complete
Review the Kids Eye Biobank PAC Information Pamphlet.				Complete
Review the Kids Eye Biobank website.				Not Started
Identify strengths of the website and areas for improvement.				Not Started
Create or update plain language summaries of the biobank.				Not Started
Translate plain language summaries into 2 new languages.				Not Started
Review plain language summaries with the PAC and research team.				Not Started
Create updated graphics for the Kids Eye Biobank website.				Not Started
Review graphics with the PAC and research team.				Not Started
Launch revised website content.				Not Started
Review the Kids Eye Biobank social media.				Complete
Identify strengths of social media, and areas for improvement.				In Progress
Create updated graphics for the biobank’s social media.				Ongoing
Review and revise graphics with the PAC and research team.				Ongoing
5. Contribute Patient Expertise into the Kids Eye Biobank’s Informed Consent Process
Review current consent materials and protocols.				Complete
Review recruitment posters.				Not Started
Provide feedback on current materials and protocols.				Complete
Consent Tool: Ideation and Planning				Complete
Consent Tool: Graphic Design. Story board and prototyping.				Complete
Consent Tool: Graphic Design. Transition tool to Canva/Adobe.				Complete
Consent Tool: Review prototype at PAC meeting.				Complete
Refine Consent Tool and Final Edits.				Complete
Edit script to accompany consent tool.				Complete
Submit consent tool to REB.				In Progress
Review Kids Eye Biobank decline history with research team.				Complete
Plan analysis of consent tool.				In Progress
Conduct analysis (feasibility testing) of consent tool.				Not Started
Identify mental and physical barriers to involvement.				Ongoing
Identify factors that facilitate and help foster involvement.				Ongoing
6. Support Knowledge Dissemination of Biobank Results to Patient Donors & their Families.
Create lay language summaries of research studies supported by the Kids Eye Biobank.				Not Started
Advise on different methods for disseminating the results.				Not Started
Draft newsletter content with biobank updates.				Not Started
Share newsletter content via email.				Not Started
Share newsletter content to pediatric oncology groups in Canada.				Not Started
Update notable accomplishments on the Kids Eye Biobank website.				Not Started
Share summaries and results on the Kids Eye Biobank social media.				Not Started
7. Promote Awareness of the Kids Eye Biobank among the Research Community.
Complete a review of all documents promoting the Kids Eye Biobank for researchers and clinicians.				Not Started
Create updated lay language summaries for researchers (detailing patient engagement).				Not Started
Review summaries with the PAC and research team.				Not Started
Distribute materials within SickKids.				Not Started
Distribute materials to partner site Hospitals.				Not Started
Distribute materials to pediatric hospitals across Canada.				Not Started
8: Support Knowledge Dissemination of Biobank Results to Researchers and Clinicians.
Create lay language summaries of research studies supported by the biobank.				Not Started
Write summaries to be distributed at SickKids or different pediatric oncology groups.				Not Started
Attend conferences and events to share the biobank results.				Ongoing
Co-author manuscripts.				Ongoing

## Sheet: Sheet2
Task Status
Complete
In Progress
Ongoing
Not Started
Up Next
